# Supplementary material for: Otofaciocervical Syndrome and Its Overlap with Branchiootorenal Spectrum: An Integrated Literature Analysis of EYA1-Related Disorders, Including a Novel Case with an 8q13.2q13.3 Deletion
Source: Genes (Basel). 2025 Oct 28;16(11):1267. doi: 10.3390/genes16111267 (PMC12652286; doi:10.3390/genes16111267)
Supplement: Supplementary file 1 [file genes-16-01267-s001.zip]

Archive with 1 entries (1 files):
- genes-3873757-supplementary.pdf
